# Supplementary material for: Chemical Priming by Neonicotinoids Unveils CaNEN4 as a Susceptibility Gene Against Phytophthora capsici in Pepper
Source: Mol Plant Pathol. 2026 Mar 19;27(3):e70242. doi: 10.1111/mpp.70242 (PMC13097475; doi:10.1111/mpp.70242)
Supplement: Supplementary file 5 — Table S1: List of tested pepper cultivars. [file MPP-27-e70242-s008.xlsx]

## Sheet: Table1
Table S1 Name and number of pepper cultivars tested
Number	Name
1	Zhaozacixing
2	Juhuangdanshengxiaojiao
3	Cusheng L09
4	Dansheng 1
5	Cusheng F1
6	Cusheng L08
7	Cusheng 8-1
8	Cusheng L08-1
9	Cusheng F2
10	Dansheng 2
11	Cusheng L09-1
12	Cusheng 8-1-2B
13	Cusheng 356
14	Cusheng sh
15	Cusheng 8-1-2A
16	Cusheng L08-2
