# Supplementary material for: Chemical Priming by Neonicotinoids Unveils CaNEN4 as a Susceptibility Gene Against Phytophthora capsici in Pepper
Source: Mol Plant Pathol. 2026 Mar 19;27(3):e70242. doi: 10.1111/mpp.70242 (PMC13097475; doi:10.1111/mpp.70242)
Supplement: Supplementary file 6 — Table S2: Disease index and disease resistance grade of 16 pepper samples inoculated with Phytophthora capsici at 24, 36 and 48 h post‐inoculation (hpi). [file MPP-27-e70242-s006.xlsx]

## Sheet: Table 3
Table S2 Disease index and disease resistance grade of 16 pepper samples inoculated with Phytophthora capsici at 24 hpi, 36 hpi and 48 hpi.
Material number	Disease index			Disease resistance grade
	24h	36h	48h
Zhaozacixing	14.17±0.15e	43.69±0.6fg	80.84±0.57e	S
Juhuangdanshengxiaojiao	18.14±0.13d	47.55±0.62cd	86.1±1.05c	S
Cusheng L09	26.1±0.18a	56.03±0.6a	95.41±0.64a	S
Dansheng 1	10.82±0.78h	39.5±1.2j	76.67±0.5g	S
Cusheng F1	13.93±0.16ef	41.34±0.44hi	81.17±0.86e	S
Cusheng L08	17.82±0.32d	39.73±0.97ij	79.56±0.42f	S
Cusheng 8-1	9.25±0.45h	43.29±1.83fg	74.28±0.1h	S
Cusheng L08-1	9.71±0.72h	42.46±1.28gh	82.38±0.41d	S
Cusheng F2	13.63±0.56ef	44.57±0.75ef	76.58±0.27g	S
Dansheng 2	9.17±0.34h	45.98±0.95de	73.39±0.25p	S
Cusheng L09-1	13.25±0.28fg	38.43±1.38ik	68.26±0.11i	LR
Cusheng 8-1-2B	11.62±0.37c	43.58±0.48fg	77.39±0.28g	S
Cusheng 356	9.18±0.21h	37.34±0.96k	67.35±0.23j	LR
Cusheng sh	12.79±0.27g	47.65±1.06cd	86.45±0.28c	S
Cusheng 8-1-2A	23.3±0.8b	51.44±1.23b	93.45±0.4b	S
Cusheng L08-2	11.12±0.95c	49.19±0.86bc	81.45±0.23e	S
