# Supplementary material for: Chemical Priming by Neonicotinoids Unveils CaNEN4 as a Susceptibility Gene Against Phytophthora capsici in Pepper
Source: Mol Plant Pathol. 2026 Mar 19;27(3):e70242. doi: 10.1111/mpp.70242 (PMC13097475; doi:10.1111/mpp.70242)
Supplement: Supplementary file 7 — Table S3: qPCR primers for measuring differentially expressed genes and PCR primers used for gene cloning. [file MPP-27-e70242-s009.xlsx]

## Sheet: Table 2
Table S3. PCR primer for differently expressed genes and defense related genes
Gene name	Primer sequence
Caactin	Fw：TGTTATGGTAGGGATGGGTC Rv：TTCTCTCTATTTGCCTTGGG
LOC107861238	Fw：GTCGCTTGAAGTTCTGCT Rv：TCGTCTAGTTTCCCACCT
LOC107855945	Fw：ATCTTGCCACAACATCGT Rv：TCCTGACTCACCCATTTC
LOC107870432	Fw：CTCGGTGGCTCTTCTGTTGT Rv：TAGCCCTCCTGCTAAGGTGT
LOC107856217	Fw：TTAGGAGGACTTCTGGGTG Rv：TGCATTAGGGAAACTTGG
LOC107877520	Fw：CGCTGCCTCGTGTTTACC Rv：TTCCTGGAGTCCTTGTGATGTT
LOC107865691	Fw：CCACAACAACTGCCCTTAC Rv：ACCTCTACCAGCACCATC
LOC107865680	Fw：CAATGGTCGCGACATGGTCT Rv：GAAGCAGCAGCTTGCTGAGA
LOC107839931	Fw：CCAGACCCATGCAACAGT Rv：ATGCCACCACCTTCCAAA
LOC107838791	Fw：TTATCCGCTTGGGCTACGAG Rv：ACAATCCACCCGAACCTACG
LOC107867152	Fw：TGGATATGGTTGTCGCTGGA Rv：AGGACAACGTGACACCAAGA
LOC107852958	Fw：CATCTGTGCGGGTCGTTC Rv：GTGATTGGCGTCTTCTCG
LOC107872515	Fw：TCAACGAACTCAAAGGCACT Rv：CCTCCATCTGCTCCATCA
LOC107864144	Fw：GAAGCTCAGGCTTATGCTGA Rv：TTGAAGCCACCCATTCCTT
LOC107841111	Fw：GGCTACAAGCTCAACAAATG Rv：CTTGCTTGGATCATAAGGCC
CaPO1	Fw：GGCGCCAGGATTGCTGACAA Rv：GTGGACATAATCCTCGAAGC
CaDEF1	Fw：GTGAGGAAGAAGTTTGAAAGAAAGTAC Rv：TGCACAGCACTATCATTGCATACAATTC
CaSAR82	Fw：GTTGTGACTATTGTTGTGCCTA Rv：TAATCATAAACAAATCAATCTAAATC
CaPR1	Fw：GCCGTGAAGATGTGGGTCAATGA Rv：TGAGTTACGCCAGACTACCTGAGTA
