# Supplementary material for: Chemical Priming by Neonicotinoids Unveils CaNEN4 as a Susceptibility Gene Against Phytophthora capsici in Pepper
Source: Mol Plant Pathol. 2026 Mar 19;27(3):e70242. doi: 10.1111/mpp.70242 (PMC13097475; doi:10.1111/mpp.70242)
Supplement: Supplementary file 8 — Table S4: Growth inhibition of Phytophthora capsici at different imidacloprid (IMI) concentrations. [file MPP-27-e70242-s004.xlsx]

## Sheet: Sheet1
Supplementary Table 4. Growth inhibition of P. capsici at different IMI concentrations
Treatment	Inhibition rate
	1 d	2 d	3 d	4 d	5 d	6 d	7 d
0.25 mM IMI-DMSO	2±1.1791a	3.93±0.2539a	6.74±1.0883a	6.39±1.1415a	6.68±0.4493a	11.3±0.6053a	13.71±0.9707a
DMSO mock	-1.83±0.4054b	-7.28±0.613b	-3.42±1.4872b	-2.94±1.1985b	-1.4±1.2194b	2±0.5966b	0.42±0.5169c
0.25 mM IMI-H₂O	-11.27±0.7391c	-7.85±0.4874b	-2.91±0.5576b	-3.43±0.7901b	-0.45±0.5901b	-1.8±1.0817c	2.74±0.5447b
0.5 mM IMI-DMSO	9.11±1.4462a	11.01±0.6294a	12.97±0.6441a	13.35±1.2067a	15.85±0.6652a	14.79±1.1634a	17.7±0.3344a
DMSO mock	-0.87±1.4714b	-0.11±0.5222b	0.68±0.8674b	-2.02±0.6837b	-0.19±0.5339c	1.72±1.2403c	5.73±0.1966b
0.5 mM IMI-H₂O	-8.84±1.473c	-4.69±1.0308c	-0.7±1.1874b	-2.92±0.5774b	3.1±1.1046b	4.87±0.8909b	3.49±1.0264c
1 mM IMI-DMSO	14.1±0.5486a	16.09±1.4997a	20.6±0.2485a	18.88±0.7578a	21.89±1.2119a	20.55±0.4565a	21.97±1.2748a
DMSO mock	0.15±1.1684c	0.59±1.1482b	1.81±1.5002c	-0.39±1.4636c	1.42±1.4226c	2.86±0.9702b	3.68±0.3778b
1 mM IMI-H₂O	8.92±1.2237b	14.92±0.9963a	15.18±1.0944b	15.7±0.4754b	16.05±1.381b	19.47±0.4052a	20.56±0.6433a
2.5 mM IMI-DMSO	30.91±0.3702b	43.05±1.3951b	39.17±1.4605b	41.93±1.6692b	44.55±1.3086b	45.26±0.4018b	46.21±0.7757b
DMSO mock	8.4±1.4773c	6.71±1.2121c	8.49±1.1317c	6.88±1.1991c	8.78±1.4753c	12.06±0.3329c	13.14±1.0582c
2.5 mM IMI-H₂O	61.16±0.5684a	75.7±0.5268a	79.76±0.1545a	81.53±0.3272a	83.33±0.0973a	78.47±0.6218a	75.55±1.0988a
5 mM IMI-DMSO	57.47±1.2076b	69.24±0.8823b	67.9±1.3731b	69.54±1.6633b	71.98±0.751b	74.43±1.3099b	74.85±1.0309b
DMSO mock	15.26±0.5456c	15.16±1.052c	14.13±0.5245c	12.03±0.6961c	13.72±1.2771c	15.11±1.4437c	17.4±0.235c
5 mM IMI-H₂O	62.88±0.2764a	80.25±0.0655a	85.24±0.6538a	82.92±1.654a	82.93±0.3939a	83.07±0.5485a	84.97±0.8069a
10 mM IMI-DMSO	54.3±0.8959b	57.2±0.1505b	62.58±0.3949b	65.47±1.0778b	67.95±0.3324b	69.21±0.5161b	69.99±0.879b
DMSO mock	23.1±1.053c	24.21±1.2254c	24.76±1.0243c	22.58±0.8181c	23.05±0.3343c	24.31±0.1937c	23.66±0.8297c
10 mM IMI-H₂O	62.88±0.2764a	80.25±0.0655a	86.23±0.0881a	89.2±0.0072a	91.26±0.0101a	92.83±0.0146a	93.89±0.0086a
20 mM IMI-DMSO	62.59±0.4531a	74.39±1.0229b	77.06±0.8736b	78.76±1.1016b	82.19±0.3087b	81.67±0.162b	83.47±0.198b
DMSO mock	46.79±0.6716b	50.62±1.4979c	51.95±0.94c	52.32±1.0828c	55.15±0.7714c	55.96±1.0296c	56.95±0.6097c
20 mM IMI-H₂O	62.88±0.2764a	80.25±0.0655a	86.23±0.0881a	89.2±0.0072a	91.26±0.0101a	92.83±0.0146a	93.89±0.0086a
Note: 1. IMI-DMSO indicates a reagent-grade IMI is dissolved in DMSO as a stock solution, and then diluted in ddH₂O. 2. DMSO indicates a solution containing only DMSO at the same concentration as in the corresponding IMI-DMSO treatment. 3. IMI-H₂O indicates a pesticide-grade (50% purity) IMI dissolved in ddH₂O as a stock solution, and then diluted in ddH₂O.
