# Supplementary material for: Chemical Priming by Neonicotinoids Unveils CaNEN4 as a Susceptibility Gene Against Phytophthora capsici in Pepper
Source: Mol Plant Pathol. 2026 Mar 19;27(3):e70242. doi: 10.1111/mpp.70242 (PMC13097475; doi:10.1111/mpp.70242)
Supplement: Supplementary file 9 — Table S5: Growth inhibition of Phytophthora capsici at different thiamethoxam (TMX) concentrations. [file MPP-27-e70242-s007.xlsx]

## Sheet: Sheet1
Supplementary Table 5. Growth inhibition of P. capsici at different TMX concentrations
Treatment	Inhibition rate
	1 d	2 d	3 d	4 d	5 d	6 d	7 d
0.25 mM TMX-DMSO	-2.35±1.6223ab	-4.65±0.211b	-4.23±0.7156b	-6.62±0.5954b	-5.68±0.6373b	-6.14±1.5404a	-9.62±1.1923b
DMSO mock	-2.33±0.7541b	-5.47±0.4237b	-5.25±0.0758b	-7.05±0.269b	-7.85±0.1176c	-8.23±0.7107b	-22.86±0.3629c
0.25 mM TMX-H₂O	-0.01±1.1224a	1.34±1.2714a	1.72±0.5585a	2.64±0.6103a	1.5±0.3167a	1.23±0.1099a	1.13±0.0413a
0.5 mM TMX-DMSO	-2.87±0.7747ab	-2.47±0.2908b	-2.66±0.0539b	-0.96±0.0564b	-1.1±0.6196b	-2.73±0.6527b	-10.94±0.7121b
DMSO mock	-4.67±0.1666b	-4.21±0.4374c	-5.67±0.8337c	-5.85±0.9354c	-10.53±0.673c	-10.32±0.651c	-21.38±0.7686c
0.5 mM TMX-H₂O	2.04±1.2931a	2.61±0.9618a	2.93±0.8108a	3.66±0.9456a	4.44±1.372a	5.82±0.3122a	1.7±0.282a
1 mM TMX-DMSO	17.64±0.4238a	18.81±1.6937a	17.53±0.2006b	16.37±0.183b	18.37±1.512a	14.28±0.4158b	8.59±0.0768b
DMSO mock	3.11±0.7219b	3.37±1.3195b	0.79±0.7579c	1.08±0.8233c	-0.68±0.9223b	-5.4±1.4718c	-17.1±0.5034c
1 mM TMX-H₂O	20.09±1.4293a	17.69±1.5417a	18.84±0.0817a	20.63±0.6472a	21.14±1.1493a	18.05±1.4218a	13.75±0.0465a
2.5 mM TMX-DMSO	27.98±0.0191b	23.26±1.2521b	24.52±0.3539b	28.64±0.5351b	30.18±0.7876b	28.92±0.9417b	28.25±0.0059b
DMSO mock	18.03±1.172c	18.32±0.9496c	14.01±1.061c	14.58±1.3113c	8.76±0.4612c	4.59±0.479c	-9.1±1.0526c
2.5 mM TMX-H₂O	60.61±0.8537a	72.7±0.6185a	75.98±1.2272a	75.91±1.2748a	77.79±0.4583a	77.52±0.1626a	78.13±1.1884a
5 mM TMX-DMSO	36.87±0.9675b	37.7±0.885b	42.46±0.8497b	47.25±0.8871b	47.14±0.2273b	45.99±0.371b	42.46±0.051b
DMSO mock	21.14±0.112c	21.05±1.0859c	19.05±0.8278c	19.08±1.3247c	11.92±0.6175c	8.07±0.8684c	-5.12±0.2173c
5 mM TMX-H₂O	60.87±0.1815a	78.07±0.7755a	82.16±0.1551a	85.95±0.2589a	87.98±0.62a	86.16±0.0895a	84.33±0.2034a
10 mM TMX-DMSO	60.52±0.3821a	61.66±0.1837b	58.11±0.2808b	62.9±0.5023b	65.61±0.0102b	64.24±0.3674b	63.86±1.0227b
DMSO mock	36.97±1.2168b	36.77±0.9222c	33.33±0.5305c	34.89±0.3358c	29.73±1.6494c	24.75±1.3541c	14.84±1.2476c
10 mM TMX-H₂O	61.12±0.8513a	78.29±0.8739a	83.93±0.4497a	87.67±0.5263a	89.75±0.3004a	91.01±0.3146a	91.72±0.276a
20 mM TMX-DMSO	60.65±0.5819a	78.72±0.2975a	84.35±0.0364a	87.97±0.0341a	89.98±0.052a	91.11±0.0812a	91.9±0.0603a
DMSO mock	60.96±0.039a	62.38±0.53b	61.63±0.6821b	61.29±1.1495b	58.82±0.5146b	54.93±0.695b	53.1±0.267b
20 mM TMX-H₂O	61.25±0.3475a	78.64±0.1709a	84.25±0.0035a	87.92±0.1816a	89.95±0.0235a	91.19±0.0717a	91.88±0.0605a
Note: 1. TMX (DMSO) indicates a reagent-grade TMX is dissolved in DMSO as a stock solution, and then diluted in ddH₂O. 2. DMSO indicates a solution containing only DMSO at the same concentration as in the corresponding TMX (DMSO) treatment. 3. TMX (H₂O) indicates a pesticide-grade (25% purity) IMI dissolved in ddH₂O as a stock solution, and then diluted in ddH₂O.
